# Supplementary material for: Obrieniolus, a new monotypic genus of Naupactini (Coleoptera, Curculionidae, Entiminae) from the Peruvian Andes and its phylogenetic placement
Source: Zookeys. 2011 Jun 2;(102):51–63. doi: 10.3897/zookeys.102.1240 (PMC3131080; doi:10.3897/zookeys.102.1240)
Supplement: XML Treatment for Obrieniolus [file zookeys.102.1240-treatment1.xml]

<!DOCTYPE tp:taxon-treatment
  PUBLIC "-//TaxonX//DTD Taxonomic Treatment Publishing DTD v0 20100105//EN" "tax-treatment-NSO.dtd">
<tp:taxon-treatment xmlns:tp="http://www.plazi.org/taxpub"><tp:treatment-meta><mixed-citation publication-type="journal"><person-group><name><surname>del Río</surname><given-names>M. Guadalupe</given-names></name><name><surname>Lanteri</surname><given-names>Analía A.</given-names></name></person-group><article-title><italic>Obrieniolus</italic>, a new monotypic genus of Naupactini (Coleoptera, Curculionidae, Entiminae) from the Peruvian Andes and its phylogenetic placement</article-title><source>Zookeys</source><day>2</day><month>6</month><year>2011</year><volume>2011</volume><issue>102</issue><fpage>51</fpage><lpage>63</lpage><pub-id pub-id-type="doi">10.3897/zookeys.102.1240</pub-id></mixed-citation></tp:treatment-meta><tp:nomenclature><tp:taxon-name>
                        <tp:taxon-name-part taxon-name-part-type="genus">Obrieniolus</tp:taxon-name-part>
                        <object-id xmlns:xlink="http://www.w3.org/1999/xlink" xlink:type="simple">urn:lsid:zoobank.org:act:DF6EDE47-07C1-4E1B-A2CE-6D01D6970930</object-id>
                    <object-id xmlns:xlink="http://www.w3.org/1999/xlink" xlink:type="simple">http://species-id.net/wiki/Obrieniolus</object-id>
                    </tp:taxon-name><tp:taxon-authority>del Río</tp:taxon-authority><tp:taxon-status xmlns:xlink="http://www.w3.org/1999/xlink" xlink:type="simple">gen. n.</tp:taxon-status></tp:nomenclature><tp:treatment-sec sec-type="Type species"><title>Type species.</title><p>New species <italic><tp:taxon-name>Obrieniolus robustus</tp:taxon-name></italic> del Río.</p></tp:treatment-sec><tp:treatment-sec sec-type="Diagnostic description"><title>Diagnostic description.</title><p>Body rounded and medium-sized; integument black, denuded and shiny, with imbricate microsculpture and reddish-brown tarsi (<xref ref-type="fig" rid="F1">Figs 1–2</xref>); rostrum very short with narrow epistome (<xref ref-type="fig" rid="F1">Fig. 3</xref>); maxillae with suboval mala, not excavate, almost parallel to longitudinal axis of palpus (<xref ref-type="fig" rid="F2">Fig. 7</xref>); prementum subcordate without setae (<xref ref-type="fig" rid="F2">Figs 4–6</xref>); posterior margin of pronotum constricted and slightly posteriorly “V” shaped; elytra cordiform, moderately convex, with slightly posteriorly curved base and slightly prominent and subquadrate humeri (<xref ref-type="fig" rid="F1">Fig. 1</xref>); punctures of striae strongly separated from each other; scutellum tiny, denuded; front coxae slightly separated from each other, 3× closer to anterior than to posterior margin of prosternum; row of denticles only present in front tibiae; outer bevels of hind tibiae broad and oblique. Ovipositor thin and curved in lateral view, longer than abdomen (<xref ref-type="fig" rid="F3">Fig. 11</xref>); sternite VIII with subrhomboidal elongate plate and apodeme <italic>ca.</italic> 2× longer than plate (<xref ref-type="fig" rid="F3">Fig. 10</xref>); spermathecal duct very long, membranous and sinuous (<xref ref-type="fig" rid="F3">Fig. 13</xref>).</p></tp:treatment-sec><tp:treatment-sec sec-type="Etymology"><title>Etymology.</title><p>The genus is named after the outstanding weevil specialist Charles W. O´Brien, who loaned us the material for this study.</p></tp:treatment-sec><tp:treatment-sec sec-type="Remarks"><title>Remarks.</title><p><italic><tp:taxon-name>Obrieniolus</tp:taxon-name></italic> is distinguished by the particular shape of the body (cordiform, extremely rounded and short), completely covered with imbricate microsculpture, the strongly separated punctures of the elytral striae, and the bursa copulatrix studded with dense and minute spines directed backwards, near the vagina. Other generic characters are common in most <italic><tp:taxon-name>Naupactini</tp:taxon-name></italic> inhabiting mountain environments, <bold>e.g.</bold> the black, denuded and strongly sclerotized integument, the absence of metathoracic wings and the reduced shoulders.</p></tp:treatment-sec><tp:treatment-sec sec-type="Natural history"><title>Natural history.</title><p><italic><tp:taxon-name>Obrieniolus</tp:taxon-name></italic> seems to be endemic to northeastern Peru, Department of La Libertad, at about 2800 m of elevation. Its distribution corresponds to the Puna biogeographic province, that also extends in eastern Bolivia, northern Argentina and Chile (<xref ref-type="bibr" rid="B16">Morrone 2006</xref>), which is a steppe shrublike formation with bushes 40 to 150 cm high. The area where <italic><tp:taxon-name>Obrieniolus</tp:taxon-name></italic> occur is close to the Coastal Peruvian Desert province, a narrow strip along the Pacific coast from northern Peru to northern Chile (<xref ref-type="bibr" rid="B16">Morrone 2006</xref>), characterized by the extremely dry climate.</p><p><italic><tp:taxon-name>Obrieniolus robustus</tp:taxon-name></italic> was found under rocks, in dry hills with grasses and sparse small shrubs. No specific host plant associations are known. The possibility of parthenogenesis is inferred based on the absence of males. This kind of reproduction seems to be frequent in the Andean species of <italic><tp:taxon-name>Naupactini</tp:taxon-name></italic> (<xref ref-type="bibr" rid="B14">Lanteri and Normark 1995</xref>; <xref ref-type="bibr" rid="B3">del Río 2010</xref>).<!--PageBreak--></p><fig id="F1" position="float" orientation="portrait"><label>Figures 1–3.</label><caption><p><italic><tp:taxon-name>Obrieniolus robustus</tp:taxon-name></italic> <bold>sp. n.</bold>, holotype <bold>1</bold> habitus, dorsal <bold>2</bold> habitus, lateral <bold>3</bold> head and rostrum, dorsal.</p></caption><graphic xmlns:xlink="http://www.w3.org/1999/xlink" xlink:href="ZooKeys-102-057-g001.jpg" position="float" orientation="portrait" xlink:type="simple"/></fig><fig id="F2" position="float" orientation="portrait"><label>Figures 4–7.</label><caption><p>Mouthparts of <italic><tp:taxon-name>Obrieniolus robustus</tp:taxon-name></italic> <bold>sp. n.</bold>. <bold>4</bold> prementum, external view <bold>5</bold> prementum, internal view <bold>6</bold> prementum, lateral view <bold>7</bold> left maxilla.</p></caption><graphic xmlns:xlink="http://www.w3.org/1999/xlink" xlink:href="ZooKeys-102-057-g002.jpg" position="float" orientation="portrait" xlink:type="simple"/></fig></tp:treatment-sec><tp:taxon-treatment><tp:treatment-meta><mixed-citation publication-type="journal"><person-group><name><surname>del Río</surname><given-names>M. Guadalupe</given-names></name><name><surname>Lanteri</surname><given-names>Analía A.</given-names></name></person-group><article-title><italic>Obrieniolus</italic>, a new monotypic genus of Naupactini (Coleoptera, Curculionidae, Entiminae) from the Peruvian Andes and its phylogenetic placement</article-title><source>Zookeys</source><day>2</day><month>6</month><year>2011</year><volume>2011</volume><issue>102</issue><fpage>51</fpage><lpage>63</lpage><pub-id pub-id-type="doi">10.3897/zookeys.102.1240</pub-id></mixed-citation></tp:treatment-meta><tp:nomenclature><tp:taxon-name>
                        <tp:taxon-name-part taxon-name-part-type="genus">Obrieniolus</tp:taxon-name-part>
                        <tp:taxon-name-part taxon-name-part-type="species">robustus</tp:taxon-name-part>
                        <object-id xmlns:xlink="http://www.w3.org/1999/xlink" xlink:type="simple">urn:lsid:zoobank.org:act:3DDE1999-9F5C-4698-B296-9B06BE9A6604</object-id>
                        <object-id xmlns:xlink="http://www.w3.org/1999/xlink" xlink:type="simple">http://species-id.net/wiki/Obrieniolus_robustus</object-id>
                    </tp:taxon-name><tp:taxon-authority>del Río</tp:taxon-authority><tp:taxon-status xmlns:xlink="http://www.w3.org/1999/xlink" xlink:type="simple">sp. n.</tp:taxon-status></tp:nomenclature><tp:treatment-sec sec-type="Etymology"><title>Etymology.</title><p>The species epithet is an adjective alluding to one of the distinctive characters of the new species, which is its robust body shape.</p></tp:treatment-sec><tp:treatment-sec sec-type="Material examined"><title>Material examined.</title><p><bold>Holotype.</bold> Female, 10.8 mm long, with labels as follows “Perú, La Libertad Dept.,Otuzco P., 1.2 mi NW Agallpampa, on rd. to Trujillo, 2840m, under rocks on dry hillside with sparse brown grass, sparse small brown plants, XI-27-1977, G. Noonan &amp; M. Moffett”. Pinned with genitalia dissected and placed in a microvial with glycerin. Deposited at CWOB.</p></tp:treatment-sec><tp:treatment-sec sec-type="Type locality"><title>Type locality.</title><p>Perú: Department of La Libertad,Otuzco, Agallpampa.</p></tp:treatment-sec><tp:treatment-sec sec-type="Paratypes"><title>Paratypes.</title><p>4 ♀♀ same data as holotype (3 CWOB; 1 MLP).</p></tp:treatment-sec><tp:treatment-sec sec-type="Description"><title>Description.</title><p><italic>Female.</italic>Species medium sized (LB: 8.5–10.8 mm), body broadly rounded (<xref ref-type="fig" rid="F1">Figs 1–2</xref>). <italic>Integument</italic> visible, dark, with imbricate microsculpture, tarsi reddish brown. <italic>Vestiture</italic>. Dorsum naked of scales; pleura (mesepimeron and metaepisternum) covered with whitish setiform scales; legs and venter with disperse short yellowish decumbent setae, longer and more abundant in inner face of femur and tibia. <italic>Rostrum</italic> (<xref ref-type="fig" rid="F1">Fig. 3</xref>) slightly shorter than wide (LR/WRa: 0.87–0.94), sides moderately convergent toward apex (WRb/WRa: 1.39–1.40), dorsum flat, punctate-foveolate (with disperse broad punctures and small punctuation between them); dorso-lateral carinae absent; median groove narrow, extended up to posterior margin of eyes or slightly exceeding them. Epistome slightly depressed, narrow, subtriangular, denudate and with strigose sculpture. Scrobes curved, deep, ending below eyes. <italic>Mouthparts.</italic> Mandibles naked of scales; outer face foveolate, with coarse setae. Maxillae (<xref ref-type="fig" rid="F2">Fig. 7</xref>) with suboval mala, not excavate, almost parallel to longitudinal axis of palpus; basal area with thin long setae (~5), lacinial teeth short, curved and wide (1+3); distal area with wide long setae (~13); palpifer and articles 1–2 of palpi transverse, and article 3 subcylindrical. Prementum (<xref ref-type="fig" rid="F2">Figs 4–6</xref>) subcordate; external surface alveolate, moderately concave and naked of setae; inner surface without setae, with prominent median keel. Palpi smooth, (setae <!--PageBreak-->4-1-0), forming a very open angle with prementum axis. Gular angle near 90° in lateral view. Eyes medium- sized and moderately convex. Preocular depression absent. Frons wide (<italic>ca.</italic> 3x diameter of eye), slightly convex, punctate-foveolate. Vertex slightly convex. Postocular constriction distinct. <italic>Antennae</italic> (<xref ref-type="fig" rid="F3">Fig. 8</xref>) short and robust (LB/LA: 2.80–2.93), covered with wide decumbent setae. Scape slender, reaching middle of eye. Funicular article 2 about 1.2× as long as article 1; funicular articles 3–7 slightly longer than wide (1.5×). Club oval (LC/WC: 2-42-2.47), acuminate.</p><p><italic>Pronotum</italic> (<xref ref-type="fig" rid="F1">Figs 1–2</xref>) subcylindrical, moderately transverse (WR/LR: 1.27–1.32); flanks moderately curved; disc slightly convex, punctate-foveolate, with imbricate microsculpture; median groove absent; anterior margin slightly emarginated, strongly thickened; base posteriorly “V” shaped. S<italic>cutellum</italic> subtriangular, minute, convex, denuded.<!--PageBreak--></p><p><italic>Elytra</italic> (<xref ref-type="fig" rid="F1">Figs 1–2</xref>) subcordate, short (LE/WE: 1.19–1.27), moderately convex, with imbricate microsculpture and finely transversally rugose in the posterior half; base slightly posteriorly curved; humeri subquadrate, slightly prominent; striae well defined, punctures very distant from each other, deep, medium sized in anterior third, smaller in median third and inconspicuous in posterior third; striae 9–10 closer on posterior two-thirds; intervals flat, 3–4× as wide as striae; apical declivity moderately abrupt; apex subacute. Metathoracic wings absent.</p><p><italic>Legs</italic>. Black, naked of scales, with imbricate microsculpture. Front coxae slightly separate, 3x closer to anterior margin than to posterior margin of prosternum (almost reaching anterior margin); protibiae with row of 7–11 acute medium sized denticles and strongly acute mucro; meso and metatibiae without denticles and mucro; metatibial apex with broad outer bevel (placed in whole tibial apex), oblique regarding tibial axis, with small whitish iridescent scales; dorsal comb slightly shorter than apical comb or subequal.</p><p><italic>Abdomen</italic> (<xref ref-type="fig" rid="F3">Fig. 9</xref>) Intercoxal portion of ventrite 1 broader than cavities of hind coxae (1.6–1.7×); ventrite 2 longer than ventrites 3+4 (1.4×); apex of ventrite 5 blunt, slightly emarginated.</p><p><italic>Female genitalia.</italic> Sternite VIII (<xref ref-type="fig" rid="F3">Fig. 10</xref>) with plate subrhomboidal, elongate, having apical tuft of long setae and a pair of lateral sclerotized stripes reaching 2/3 of plate; apodeme 1.8–2× longer than plate. Ovipositor (<xref ref-type="fig" rid="F3">Fig. 11</xref>) slender, very long, curved in <!--PageBreak-->lateral view, 1.3–1.35× longer than ventrites 1–5; ventral baculi slender, subparallel; coxites slightly sclerotized; styli well developed, thin, directed backwards. Bursa copulatrix studded with dense and minute spines directed backwards, near the vagina. Spermathecal body (<xref ref-type="fig" rid="F3">Fig. 12</xref>) subcylindrical, strongly sclerotized; nodulus truncate-conical, short; ramus indistinct; cornu of medium length. Spermathecal duct (<xref ref-type="fig" rid="F3">Fig. 13</xref>) very long (~8mm, longer than abdomen) membranous and sinuous.</p><p><italic>Morphometrics</italic>. Holotype, female: rostrum LR/WRa: 0.94, WRb/WRa: 1.4; antenna LB/LA: 2.93, A2/A1:1.17, club LC/WC: 2.42; pronotum WP/LP: 1.27; elytra LE/WE: 1.22; LE/LP: 2.55.</p><p><italic>Male.</italic> Unknown.</p><fig id="F3" position="float" orientation="portrait"><label>Figures 8–13.</label><caption><p>Antennae, ventrites and female genitalia of <italic><tp:taxon-name>Obrieniolus robustus</tp:taxon-name></italic> <bold>sp. n.</bold> <bold>8</bold> left antenna <bold>9</bold> ventrites <bold>10</bold> sternite VIII <bold>11</bold> ovipositor, ventral view <bold>12</bold> spermatheca <bold>13</bold> spermatheca with spermathecal duct. Scale line: 1 mm.</p></caption><graphic xmlns:xlink="http://www.w3.org/1999/xlink" xlink:href="ZooKeys-102-057-g003.jpg" position="float" orientation="portrait" xlink:type="simple"/></fig></tp:treatment-sec></tp:taxon-treatment><ref-list><ref id="B16"><mixed-citation xmlns:xlink="http://www.w3.org/1999/xlink" xlink:type="simple"><person-group><name name-style="western"><surname>Morrone</surname><given-names>JJ</given-names></name></person-group> (<year>2006</year>)<article-title> Biogeographic areas and transition zones of Latin America and the Caribbean Islands based on panbiogeographic and cladistic analyses of the entomofauna.</article-title><source>Annual Review Entomology</source><volume>51</volume>:<fpage>467</fpage>-<lpage>494</lpage>. <ext-link ext-link-type="uri" xlink:href="http://dx.doi.org/10.1146/annurev.ento.50.071803.130447" xlink:type="simple">doi:10.1146/annurev.ento.50.071803.130447</ext-link></mixed-citation></ref><ref id="B14"><mixed-citation xmlns:xlink="http://www.w3.org/1999/xlink" xlink:type="simple"><person-group><name name-style="western"><surname>Lanteri</surname><given-names>AA</given-names></name><name name-style="western"><surname>Normark</surname><given-names>BB</given-names></name></person-group> (<year>1995</year>)<article-title> Parthenogenesis in the tribe Naupactini (Coleoptera: Curculionidae).</article-title><source>Annals of the Entomological Society of America</source><volume>88</volume> (<issue>6</issue>):<fpage>722</fpage>-<lpage>731</lpage>.</mixed-citation></ref><ref id="B3"><mixed-citation xmlns:xlink="http://www.w3.org/1999/xlink" xlink:type="simple"><person-group><name name-style="western"><surname>del Río</surname><given-names>MG</given-names></name></person-group> (<year>2010</year>)<source> Estudio taxonómico y cladístico de los géneros de la tribu Naupactini (Coleoptera: Curculionidae) distribuidos en la subregión Páramo-Puneña o Zona de Transición Sudamericana.</source> PhD thesis, <publisher-name>Universidad Nacional de La Plata</publisher-name>, <publisher-loc>La Plata</publisher-loc>.</mixed-citation></ref></ref-list></tp:taxon-treatment>
